# Supplementary material for: Widespread occurrence of covalent lysine–cysteine redox switches in proteins
Source: Nat Chem Biol. 2022 Feb 14;18(4):368–75. doi: 10.1038/s41589-021-00966-5 (PMC8964421; doi:10.1038/s41589-021-00966-5)
Supplement: Supplementary file 3 — Excel-based data table listing all PDB entries (resolution of ≤2.0 Å) with close contacts between cysteine and lysine side chains (NLys–SCys interatomic distance of <3 Å). The table contains the corresponding PDB entry, resolution, sequence positions of the lysine and cysteine residues, protein name and source (organism), cellular localization and identification and classification of NOS and/or SONOS cross-links. [file 41589_2021_966_MOESM3_ESM.xlsx]

## Sheet: Sheet1
PDB	Resolution	SULFUR		NITROGEN		DISTANCE	ORGANISM	PROTEIN	NOS BRIDGE present	Localisation (UniprotKB)	COMMENTS		likely	strong peaks between S and N atoms in 2mFo-DFc and/or mFo-DFc electron density maps, refinable with NOS link
6ZX4	0.96	CYS	38	LYS	8	2.73	NEISSERIA GONORRHOEAE	TRANSALDOLASE	NOS	cytosol	allosteric switch		possible	S-N distance and geometry compatible with NOS link, weak electron density
6ZWJ	1.35	CYS	38	LYS	8	2.72	NEISSERIA GONORRHOEAE	TRANSALDOLASE	NOS	cytosol	allosteric switch		unclear	no structure factors or electron density maps available, ensemble refinements
6ZWH	1.5	CYS	38	LYS	8	2.69	NEISSERIA GONORRHOEAE	TRANSALDOLASE	NOS	cytosol	allosteric switch		no evidence	neither continuous density in 2mFo-DFc nor positive peaks in mFo-DFc electron density maps between S and N atoms
7B0L	1.65	CYS	38	LYS	8	2.66	NEISSERIA GONORRHOEAE	TRANSALDOLASE	NOS	cytosol	allosteric switch
														special motif
1CWC	1.86	CYS	52	LYS	155	2.77	HOMO SAPIENS	PEPTIDYL-PROLYL CIS-TRANS ISOMERASE A		nucleus/cytoplasm	no structure factors available
1CWF	1.86	CYS	52	LYS	155	2.55	HOMO SAPIENS	PEPTIDYL-PROLYL CIS-TRANS ISOMERASE A		nucleus/cytoplasm	no structure factors available
1CWI	1.9	CYS	52	LYS	155	2.9	HOMO SAPIENS	PEPTIDYL-PROLYL CIS-TRANS ISOMERASE A		nucleus/cytoplasm	no structure factors available
1CWJ	1.8	CYS	52	LYS	155	2.74	HOMO SAPIENS	PEPTIDYL-PROLYL CIS-TRANS ISOMERASE A		nucleus/cytoplasm	no structure factors available
1CWK	1.8	CYS	52	LYS	155	2.92	HOMO SAPIENS	PEPTIDYL-PROLYL CIS-TRANS ISOMERASE A		nucleus/cytoplasm	no structure factors available
1CWL	1.8	CYS	52	LYS	155	2.78	HOMO SAPIENS	PEPTIDYL-PROLYL CIS-TRANS ISOMERASE A		nucleus/cytoplasm	no structure factors available
1CWO	1.86	CYS	52	LYS	155	2.98	HOMO SAPIENS	PEPTIDYL-PROLYL CIS-TRANS ISOMERASE A		nucleus/cytoplasm	no structure factors available
1DUG	1.8	CYS	137	LYS	174	2.93	SCHISTOSOMA JAPONICUM, HOMO SAPIENS	CHIMERA OF GLUTATHIONE S-TRANSFERASE-SYNTHETIC LINKER-C-		secreted	CYS137 oxidized
1E8I	1.95	CYS	173	LYS	146	2.73	HOMO SAPIENS	EARLY ACTIVATION ANTIGEN CD69	NOS	membrane	"mixed" NOS - DISULFIDE switch
1ES2	1.55	CYS	98	LYS	38	2.88	STREPTOMYCES SP.	DD-TRANSPEPTIDASE	NOS	secreted	catalytic LYS residue (acid-base catalysis, activates Ser35)
1ES5	1.4	CYS	98	LYS	38	2.85	STREPTOMYCES SP.	DD-TRANSPEPTIDASE	NOS	secreted
1ESI	1.8	CYS	98	LYS	38	2.75	STREPTOMYCES SP.	DD-TRANSPEPTIDASE	NOS	secreted
1I7E	1.95	CYS	370	LYS	339	2.92	MUS MUSCULUS	TUBBY PROTEIN	NOS	membrane/nucleus	allosteric
1J7D	1.85	CYS	87	LYS	92	2.93	HOMO SAPIENS	UBIQUITIN-CONJUGATING ENZYME E2-17 KDA	NOS	nucleus/cytoplasm
1JPU	1.8	CYS	305	LYS	217	2.83	GEOBACILLUS STEAROTHERMOPHILUS	GLYCEROL DEHYDROGENASE			no structure factors available
1JQC	1.61	CYS	305	LYS	284	2.81	ESCHERICHIA COLI	PROTEIN R2 OF RIBONUCLEOTIDE REDUCTASE		cytosol
1KYH	1.6	CYS	199	LYS	173	2.8	BACILLUS SUBTILIS	HYPOTHETICAL 29.9 KDA PROTEIN IN SIGY-CYDD INTERGENIC			no structure factors available
1M3Q	1.9	CYS	253	LYS	249	2.8	HOMO SAPIENS	OGG1, DNA HYDROLASE	NOS	nucleus	catalytic LYS (Schiff-base with DNA)
1MIK	1.76	CYS	52	LYS	155	2.73	HOMO SAPIENS	PEPTIDYL-PROLYL CIS-TRANS ISOMERASE A		nucleus/cytoplasm	no structure factors available
1MXR	1.42	CYS	268	LYS	191	2.57	ESCHERICHIA COLI	RIBONUCLEOTIDE REDUCTASE R2	NOS	cytosol
1NME	1.6	CYS	170	LYS	259	2.82	HOMO SAPIENS	CASPASE-3		cytoplasm	CYS oxidized
1O5U	1.83	CYS	41	LYS	84	2.75	THERMOTOGA MARITIMA	NOVEL THERMOTOGA MARITIMA ENZYME TM1112	NOS		catalytic LYS (Schiff-base with substrate)
		CYS	41	LYS	84	2.74			NOS
1O61	1.9	CYS	297	LYS	299	2.94	CAMPYLOBACTER JEJUNI	AMINOTRANSFERASE			CYS potentially oxidized
1O69	1.84	CYS	297	LYS	299	2.69	CAMPYLOBACTER JEJUNI	AMINOTRANSFERASE			CYS potentially oxidized
1PIY	1.68	CYS	305	LYS	284	2.6	ESCHERICHIA COLI	RIBONUCLEOSIDE-DIPHOSPHATE REDUCTASE 1 BETA CHAIN		cytosol	no structure factors available
1PUF	1.9	CYS	210	LYS	207	2.93	MUS MUSCULUS	HoxA9 & Pbx1 HOMEODOMAINS	NOS	nucleus	LYS involved in DNA Binding
1R65	1.95	CYS	305	LYS	284	2.73	ESCHERICHIA COLI	RIBONUCLEOSIDE-DIPHOSPHATE REDUCTASE 1 BETA CHAIN		cytosol
1SKF	2	CYS	98	LYS	38	2,74	STREPTOMYCES SP.	DD-TRANSPEPTIDASE	NOS	secreted	catalytic LYS residue (acid-base catalysis, activates Ser35)
1TFJ	1.61	CYS	36	LYS	167	2.69	BOS TAURUS	GLYCOLIPID TRANSFER PROTEIN	NOS	cytoplasm
1UXB	1.75	CYS	333	LYS	295	2.75	HUMAN ADENOVIRUS TYPE 19	FIBER PROTEIN	NOS	host nucleus	allosteric switch
1V2P	1.92	CYS	128	LYS	230	2.92	BOS TAURUS	TRYPSIN		extracellular	CYS in disulfide linkage
1VHF	1.54	CYS	29	LYS	56	2.63	THERMOTOGA MARITIMA	PERIPLASMIC DIVALENT CATION TOLERANCE PROTEIN	NOS	cytoplasm
1X7D	1.6	CYS	229	LYS	205	2.96	PSEUDOMONAS PUTIDA	ORNITHINE CYCLODEAMINASE
1Y0O	1.89	CYS	605	LYS	619	2.84	ARABIDOPSIS THALIANA	FKBP-TYPE PEPTIDYL-PROLYL CIS-TRANS ISOMERASE 3		thylakoid lumen	no structure factors available
1Y65	1.85	CYS	124	LYS	125	2.72	VIBRIO CHOLERAE	BETA-HEXOSAMINIDASE		cytoplasm
1Z57	1.7	CYS	151	LYS	174	2.6	HOMO SAPIENS	DUAL SPECIFICITY PROTEIN KINASE CLK1	NOS	nucleus	allosteric (co-crystallized with kinase inhibitor hymenialdisine)
1Z83	1.9	CYS	187	LYS	31	2.82	HOMO SAPIENS	ADENYLATE KINASE 1		cytoplasm
1ZLT	1.74	CYS	168	LYS	166	2.91	HOMO SAPIENS	SERINE/THREONINE-PROTEIN KINASE CHK1		nucleus, centrosome	no structure factors available
2A53	1.45	CYS	210	LYS	42	2.87	ANEMONIA SULCATA	GFP-LIKE NON-FLUORESCENT CHROMOPROTEIN FP595 CHAIN 1
2C9J	1.35	CYS	219	LYS	193	2.8	CERIANTHUS MEMBRANACEUS	GREEN FLUORESCENT PROTEIN FP512
2CCM	1.8	CYS	24	LYS	41	3,0	LOLIGO PEALEII	CALEXCITIN	NOS	membrane	CYS proximal to Ca2+ binding site
2CNK	1.75	CYS	170	LYS	259	2.96	HOMO SAPIENS	CASPASE-3 P17 SUBUNIT		cytoplasm
2CNN	1.7	CYS	170	LYS	259	2.89	HOMO SAPIENS	CASPASE-3 SUBUNIT P17		cytoplasm
2HC1	1.3	CYS	1681	LYS	1678	2.77	HOMO SAPIENS	RECEPTOR-TYPE TYROSINE-PROTEIN PHOSPHATASE BETA		membrane
2HFF	1.95	CYS	213	LYS	189	2.8	HOMO SAPIENS	CB2 FAB, LIGHT CHAIN
2HOG	1.9	CYS	168	LYS	166	2.97	HOMO SAPIENS	SERINE/THREONINE-PROTEIN KINASE CHK1		nucleus, centrosome	no structure factors available
2HY5	1.72	CYS	240	LYS	207	2.85	ALLOCHROMATIUM VINOSUM	PUTATIVE SULFURTRANSFERASE DSRE	NOS	cytoplasm
2I3U	1.85	CYS	1681	LYS	1678	2.76	HOMO SAPIENS	RECEPTOR-TYPE TYROSINE-PROTEIN PHOSPHATASE BETA		membrane
2I4G	1.65	CYS	1681	LYS	1678	2.92	HOMO SAPIENS	RECEPTOR-TYPE TYROSINE-PROTEIN PHOSPHATASE BETA		membrane
2IOV	1.8	CYS	113	LYS	11	2.55	ECHINOPHYLLIA SP. SC22	FLUORESCENT PROTEIN DRONPA
		CYS	113	LYS	11	2.72			NOS
2IZU	1.85	CYS	51	LYS	48	2.72	HOMO SAPIENS	CASEIN KINASE I ISOFORM GAMMA-3	NOS	nucleus, cytoplasm
2J8H	1.99	CYS	177	LYS	179	2.67	HOMO SAPIENS	TITIN		nucleus, cytoplasm
2NV9	1.95	CYS	324	LYS	48	2.65	PARAMECIUM BURSARIA CHLORELLA VIRUS 1	A207R PROTEIN, ARGININE DECARBOXYLASE			Catalytic LYS (Schiff-base with PLP cofactor)
		CYS	324	LYS	48	2.63
		CYS	324	LYS	48	2.67			NOS		subunit D
		CYS	324	LYS	48	2.69
		CYS	324	LYS	48	2,38			NOS		subunit G
2NX9	1.7	CYS	148	LYS	178	2.7	VIBRIO CHOLERAE	OXALOACETATE DECARBOXYLASE 2, SUBUNIT ALPHA	NOS	membrane	Catalytic LYS (carboxyl transfer)
2O7C	1.7	CYS	116	LYS	740	2.96	PSEUDOMONAS PUTIDA	METHIONINE GAMMA-LYASE			no structure factors available
2OGR	1.8	CYS	21	LYS	26	2.53	ZOANTHUS SP.	FLUORESCENT PROTEIN FP538
2OQ1	1.9	CYS	224	LYS	230	2.81	HOMO SAPIENS	TYROSINE-PROTEIN KINASE ZAP-70		membane, cytoplasm	no structure factors available
2PY5	1.6	CYS	106	LYS	114	2.59	BACILLUS PHAGE PHI29	Phi29 DNA POLYMERASE	NOS	host nucleus	LYS involved in DNA Binding
2Q0N	1.75	CYS	336	LYS	351	2.87	HOMO SAPIENS	SERINE/THREONINE-PROTEIN KINASE PAK 4		cytoplasm, Golgi
2Q4W	1.7	CYS	59	LYS	61	2.88	ARABIDOPSIS THALIANA	CYTOKININ DEHYDROGENASE 7			Ensemble refinement
		CYS	59	LYS	61	2.82					Ensemble refinement
		CYS	59	LYS	61	2.66					Ensemble refinement
		CYS	59	LYS	61	2.55					Ensemble refinement
		CYS	59	LYS	61	2.79					Ensemble refinement
		CYS	59	LYS	61	2.79					Ensemble refinement
		CYS	59	LYS	61	2.6					Ensemble refinement
2Q52	1.38	CYS	200	LYS	101	2.76	GALDIERIA SULPHURARIA	GLYCOLIPID TRANSFER-LIKE PROTEIN			Ensemble refinement
		CYS	200	LYS	101	2.86					Ensemble refinement
2Q9P	1.65	CYS	68	LYS	74	2.79	HOMO SAPIENS	DIPHOSPHOINOSITOL POLYPHOSPHATE PHOSPHOHYDROLASE 1		nucleus, cytoplasm	CYS oxidized
2QHN	1.7	CYS	168	LYS	166	2.85	HOMO SAPIENS	SERINE/THREONINE-PROTEIN KINASE CHK1		nucleus, centrosome	no structure factors available
2QYO	1.95	CYS	153	LYS	161	2.91	MEDICAGO TRUNCATULA	O-METHYLTRANSFERASE
2V8F	1.1	CSX	16	LYS	126	2.67	MUS MUSCULUS	PROFILIN-2	NOS	cytoskeleton	built with CYS monooxidized (~50% occ.), LYS proximal to ligand binding site
2WGT	1.8	CYS	333	LYS	295	2.71	HUMAN ADENOVIRUS 37	FIBER PROTEIN		host nucleus
		CYS	333	LYS	295	2.88			NOS	host nucleus	subunit B
2WGU	1.8	CYS	333	LYS	295	2.67	HUMAN ADENOVIRUS 37	FIBER PROTEIN	NOS	host nucleus	subunit B
2WPG	1.9	CYS	174	LYS	321	2.78	XANTHOMONAS CAMPESTRIS PV. CAMPESTRIS	AMYLOSUCRASE OR ALPHA AMYLASE	NOS		proximal to active site
2XHI	1.55	CYS	249	LYS	253	2.63	HOMO SAPIENS	OGG1, DNA HYDROLASE	NOS	nucleus	mutant protein (Lys249Cys/Cys253Lys), catalytic LYS (Schiff-base with DNA)
2XNM	1.85	CYS	22	LYS	37	2.72	HOMO SAPIENS	SERINE/THREONINE-PROTEIN KINASE NEK2		nucleus, centrosome	CYS alternate conformations
		CYS	22	LYS	37	2.99					CYS alternate conformations
2XNO	1.98	CYS	22	LYS	37	2.87	HOMO SAPIENS	SERINE/THREONINE-PROTEIN KINASE NEK2		nucleus, centrosome
2Y8K	1.47	CYS	95	LYS	106	2.75	CLOSTRIDIUM THERMOCELLUM	CARBOHYDRATE BINDING FAMILY 6 / XYLANASE	NOS	extracellular	proximal to active site
2ZU2	1.8	CYS	257	LYS	223	2.52	HUMAN CORONAVIRUS	3C-LIKE PROTEINASE		host cytosol	LYS and Cys coordinate a metal ion
3A9Y	1.85	CYS	601	LYS	247	2.81	RATTUS NORVEGICUS	SELENOCYSTEINE LYASE		cytosol	CYS (substrate) forms conjugate with PLP cofactor
		CYS	601	LYS	247	2.72					CYS (substrate) forms conjugate with PLP cofactor
3AA0	1.7	CYS	147	LYS	135	2.74	GALLUS GALLUS	F-ACTIN-CAPPING PROTEIN SUBUNIT ALPHA-1	NOS	z-line, filaments
3AA1	1.9	CYS	147	LYS	135	2.66	GALLUS GALLUS	F-ACTIN-CAPPING PROTEIN SUBUNIT ALPHA-1	NOS	z-line, filaments	allosteric
3AA6	1.9	CYS	147	LYS	135	2.77	GALLUS GALLUS	F-ACTIN-CAPPING PROTEIN SUBUNIT ALPHA-1	NOS	z-line, filaments
3AA7	1.9	CYS	147	LYS	135	2.88	GALLUS GALLUS	F-ACTIN-CAPPING PROTEIN SUBUNIT ALPHA-1	NOS	z-line, filaments
3AQI	1.7	CYS	823	LYS	828	2.99	HOMO SAPIENS	FERROCHELATASE		mito inner membrane	CYS potentially in disulfide linkage
3CAN	1.8	CYS	77	LYS	66	2.57	BACTEROIDES VULGATUS ATCC 8482	PYRUVATE-FORMATE LYASE-ACTIVATING ENZYME	NOS	cytoplasm
3CYH	1.9	CYS	52	LYS	155	2.94	HOMO SAPIENS	CYCLOPHILIN A		nucleus, cytoplasm	no structure factors available
3CZE	1.9	CYS	173	LYS	320	2.92	XANTHOMONAS AXONOPODIS PV. GLYCINES	SUCROSE HYDROLASE	NOS		proximal to active site
3CZG	1.8	CYS	173	LYS	320	2.88	XANTHOMONAS AXONOPODIS PV. GLYCINES	SUCROSE HYDROLASE	NOS
3DAA	1.9	CYS	212	LYS	275	2.98	BACILLUS SP.	D-AMINO ACID AMINOTRANSFERASE
3E46	1.86	CYS	92	LYS	97	2.82	HOMO SAPIENS	UBIQUITIN-CONJUGATING ENZYME E2-25 KDA	NOS	nucleus, cytoplasm	catalytic CYS
3FD5	1.9	CYS	31	LYS	27	2.71	HOMO SAPIENS	SELENOPHOSPHATE SYNTHETASE 1	NOS	nucleus/cell membrane	CYS and LYS on catalytic loop
3FD6	1.95	CYS	31	LYS	27	2.78	HOMO SAPIENS	SELENOPHOSPHATE SYNTHETASE 1		nucleus/cell membrane
		CYS	31	LYS	27	2.94
3FUO	1.8	CYS	1279	LYS	1235	2.88	CLOSTRIDIUM BOTULINUM	BOTULINUM NEUROTOXIN TYPE A RECEPTOR	NOS	extracellular, membrane	allosteric
3G14	1.75	CYS	122	LYS	14	2.97	CLOSTRIDIUM NOVYI	NITROREDUCTASE FAMILY PROTEIN	NOS		LYS involved in FMN cofactor binding
		CYS	122	LYS	14	2.71			NOS
3GQT	1.99	CYS	335	LYS	331	2.91	BURKHOLDERIA PSEUDOMALLEI	GLUTARYL-COA DEHYDROGENASE
		CYS	335	LYS	331	2.42			NOS		proximal to FMN cofactor and substrate binding locale
		CYS	335	LYS	331	2,63			NOS
3HO9	1.9	CYS	375	LYS	319	2.61	ESCHERICHIA COLI	3-OXOACYL-[ACYL-CARRIER-PROTEIN] SYNTHASE 2	NOS	cytosol
3HU5	1.5	CYS	139	LYS	106	2.88	DESULFOVIBRIO VULGARIS	ISOCHORISMATASE FAMILY PROTEIN	NOS		subunit A, LYS involved in substrate binding
		CYS	139	LYS	106	2.76
3I28	1.95	CYS	74	LYS	43	2.86	HOMO SAPIENS	EPOXIDE HYDROLASE 2		peroxisome, cytoplasm
3I6A	1.98	CYS	112	LYS	120	2.69	HOMO SAPIENS	GLUTATHIONE S-TRANSFERASE A1		cytoplasm
3IEI	1.9	CYS	36	LYS	62	2.59	HOMO SAPIENS	LEUCINE CARBOXYL METHYLTRANSFERASE 1	NOS	nucleus, cytoplasm	proximal to active site
		CYS	36	LYS	62	2.77
		CYS	36	LYS	62	2.87
		CYS	36	LYS	62	2.87
3ITN	1.63	CYS	170	LYS	259	2.94	HOMO SAPIENS	CASPASE-3		cytoplasm
3K9D	2.00	CYS	359	LYS	392	2,79	LISTERIA MONOCYTOGENES	ALDEHYDE DEHYDROGENASE	NOS
		CYS	359	LYS	392	2.91			NOS
3LD3	1.75	CYS	87	LYS	113	2.78	ANAPLASMA PHAGOCYTOPHILUM	INORGANIC PYROPHOSPHATASE		cytoplasm	CYS oxidized
3LK4	1.99	CYS	147	LYS	135	2.99	GALLUS GALLUS	F-ACTIN-CAPPING PROTEIN SUBUNIT ALPHA-1		z-line, filaments
3LPQ	1.7	CYS	87	LYS	55	2.51	HOMO SAPIENS	CDGSH IRON SULFUR DOMAIN-CONTAINING PROTEIN 1		mito outer membrane	CYS coordinates FeS cluster
3MZO	1.98	CYS	19	LYS	24	2.97	LISTERIA INNOCUA	LIN2634 PROTEIN
3NA8	1.85	CYS	227	LYS	185	2.48	PSEUDOMONAS AERUGINOSA	DIHYDRODIPICOLINATE SYNTHASE	NOS		Catalytic LYS (Schiff-base with substrate)
		CYS	227	LYS	185	2.53			NOS
3OY1	1.7	CYS	283	LYS	346	2.95	HOMO SAPIENS	MITOGEN-ACTIVATED PROTEIN KINASE 10		nucleus, mito, cytoplasm
3P0K	1.47	CYS	97	LYS	53	2.86	AUTOGRAPHA CALIFORNICA NUCLEOPOLYHEDROVIRUS	SULFHYDRYL OXIDASE		host nucleus/cytoplasm
3P7B	1.9	CYS	119	LYS	118	2.72	MUS MUSCULUS	MITOGEN-ACTIVATED PROTEIN KINASE 14		nucleus, cytoplasm
3PTR	1.95	CYS	240	LYS	266	2.58	HOMO SAPIENS	PHD FINGER PROTEIN 2	NOS	nucleus	LYS involved in binding of α-ketoglutarate cofactor
3PU3	1.95	CYS	240	LYS	266	2.82	HOMO SAPIENS	PHD FINGER PROTEIN 2		nucleus
		CYS	240	LYS	266	2.92			NOS
3PU8	1.94	CYS	240	LYS	266	2.61	HOMO SAPIENS	PHD FINGER PROTEIN 2	NOS	nucleus	LYS contacts ligand N-oxalylglycine (an analog of α-ketoglutarate)
		CYS	240	LYS	266	2.67			NOS	nucleus	LYS contacts ligand N-oxalylglycine (an analog of α-ketoglutarate)
3PUA	1.89	CYS	240	LYS	266	2.81	HOMO SAPIENS	PHD FINGER PROTEIN 2	NOS	nucleus	LYS involved in binding of α-ketoglutarate cofactor
3QGI	1.8	CYS	46	LYS	50	2.8	HEPATITIS C VIRUS SUBTYPE 1A	RNA-DIRECTED RNA POLYMERASE	NOS	host cytoplasm
3QNL	1.77	CYS	27	LYS	38	2.87	BOTHROPS PIRAJAI	PHOSPHOLIPASE A2 HOMOLOG 1		secreted	CYS potentially in disulfide linkage
3QPO	1.8	CYS	492	LYS	544	2.84	RATTUS NORVEGICUS	CAMP AND CAMP-INHIBITED CGMP 3',5'-CYCLIC PHOSPHODIESTERASE	NOS	cytoplasm
3QU5	1.24	CYS	216	LYS	101	2.98	BACTEROIDES THETAIOTAOMICRON	INORGANIC PYROPHOSPHATASE
3QVL	1.82	CYS	39	LYS	234	2.99	KLEBSIELLA PNEUMONIAE SUBSP. PNEUMONIAE	PUTATIVE HYDANTOIN RACEMASE	NOS
3QWL	1.9	CYS	286	LYS	233	2.5	HOMO SAPIENS	TBC1 DOMAIN FAMILY MEMBER 7	NOS	cytoskeleton	allosteric
3QYJ	1.78	CYS	291	LYS	123	2.59	NOSTOC SP.	ALR0039 PROTEIN
3RQ4	1.8	CYS	111	LYS	122	2.89	HOMO SAPIENS	HISTONE-LYSINE N-METHYLTRANSFERASE SUV420H2	NOS	nucleus	proximal to cosubstrate SAM binding locale
3RZI	1.95	CYS	440	LYS	133	2.67	MYCOBACTERIUM TUBERCULOSIS	3-DEOXY-D-ARABINO-HEPTULOSONATE 7-PHOSPHATE SYNTHASE	NOS	cell wall, membrane	LYS involved in substrate binding
3SND	1.89	CYS	22	LYS	61	2.68	SARS CORONAVIRUS	3C-LIKE PROTEINASE	NOS	host cytosol	allosteric
3TAX	1.88	CYS	917	LYS	842	2.45	HOMO SAPIENS	UDP-N-ACETYLGLUCOSAMINE--PEPTIDE TRANSFERASE		nucleus, mito, cytoplasm	CYS & LYS linked by inhibitor
		CYS	917	LYS	842	2.49					CYS & LYS linked by inhibitor
3TGT	1.9	CYS	395	LYS	408	2.66	HUMAN IMMUNODEFICIENCY VIRUS 1	HIV-1 CLADE A/E 93TH057 GP120		host cell membrane	CYS potentially in disulfide linkage
		CYS	410	LYS	408	2.81					CYS potentially in disulfide linkage
3U7Z	1.3	CYS	100	LYS	128	2.57	RUMINOCOCCUS GNAVUS	PUTATIVE METAL BINDING PROTEIN RUMGNA_00854	NOS		allosteric
		CYS	100	LYS	128	2.65			NOS
3V3M	1.96	CYS	22	LYS	61	2.94	SARS CORONAVIRUS	3C-LIKE PROTEINASE		host cytosol
3VCR	1.84	CYS	162	LYS	136	2.53	OLEISPIRA ANTARCTICA	PUTATIVE KDPG (2-KETO-3-DEOXY-6-PHOSPHOGLUCONATE) ALDOLASE	NOS		Catalytic LYS (Schiff-base with substrate), subunit A sulfenamide possible
3WVA	1.4	CYS	9	LYS	79	2.66	METHANOCALDOCOCCUS JANNASCHII	UPF0254 PROTEIN MJ1251 / HCGF	NOS		CYS involved in substrate binding (biosynthesis of iron-guanylylpyridinol cofactor
		CYS	9	LYS	79	2.67			NOS
3WVB	1.7	CYS	9	LYS	79	2.49	METHANOCALDOCOCCUS JANNASCHII	UPF0254 PROTEIN MJ1251 / HCGF	NOS		CYS involved in substrate binding (biosynthesis of iron-guanylylpyridinol cofactor
		CYS	9	LYS	79	2.57			NOS
4BB9	1.47	CYS	291	LYS	279	2.93	HOMO SAPIENS	GLUCOKINASE REGULATORY PROTEIN		nucleus, cytoplasm
4CBO	1.8	CYS	204	LYS	209	2.75	HOMO SAPIENS	COMPLEMENT FACTOR D		secreted	Ensemble refinement
		CYS	179	LYS	209	2.68					Ensemble refinement
		CYS	179	LYS	209	2.95					Ensemble refinement
		CYS	204	LYS	209	2.9					Ensemble refinement
		CYS	179	LYS	209	2.94					Ensemble refinement
		CYS	179	LYS	209	2.82					Ensemble refinement
		CYS	204	LYS	209	2.98					Ensemble refinement
4D79	1.77	CYS	66	LYS	171	2.77	ESCHERICHIA COLI	TRNA THREONYLCARBAMOYLADENOSINE DEHYDRATASE		membrane
4DIP	1.82	CYS	96	LYS	41	2.96	HOMO SAPIENS	PEPTIDYL-PROLYL CIS-TRANS ISOMERASE FKBP14		endoplasmic reticulum	CYS potentially in disulfide linkage
4DOV	1.7	CYS	82	LYS	122	2.78	MUS MUSCULUS	ORIGIN RECOGNITION COMPLEX SUBUNIT 1		nucleus
4EHA	1.7	CYS	170	LYS	259	2.94	HOMO SAPIENS	CASPASE-3		cytoplasm
4EHD	1.58	CYS	170	LYS	259	3	HOMO SAPIENS	CASPASE-3		cytoplasm
4EHF	1.66	CYS	170	LYS	259	2.92	HOMO SAPIENS	CASPASE-3		cytoplasm
4EHK	1.67	CYS	170	LYS	259	2.97	HOMO SAPIENS	CASPASE-3		cytoplasm
4EHN	1.69	CYS	170	LYS	259	2.81	HOMO SAPIENS	CASPASE-3		cytoplasm
4FCU	1.9	CYS	122	LYS	119	2.83	ACINETOBACTER BAUMANNII	3-DEOXY-MANNO-OCTULOSONATE CYTIDYLYLTRANSFERASE	NOS	cytoplasm
4FVQ	1.75	CYS	747	LYS	650	2.85	HOMO SAPIENS	TYROSINE-PROTEIN KINASE JAK2	NOS	nucleus, plasma membrane	allosteric
4GA9	1.88	CYS	89	LYS	100	2,60	RATTUS NORVEGICUS	GALECTIN-1	SONOS	secreted, nucleus, surface	allosteric
		CYS	17	LYS	100	2,34			SONOS	secreted, nucleus, surface	allosteric
		CYS	89	LYS	100	2,93			SONOS	secreted, nucleus, surface	allosteric
		CYS	17	LYS	100	2,81			SONOS	secreted, nucleus, surface	allosteric
4HN1	1.6	CYS	132	LYS	70	2.62	STREPTOMYCES BIKINIENSIS	PUTATIVE 3-EPIMERASE IN D-ALLOSE PATHWAY	NOS		proximal to active site
4HYI	1.4	CYS	168	LYS	166	2.9	HOMO SAPIENS	SERINE/THREONINE-PROTEIN KINASE CHK1		nucleus, cytoskleleton
4JHY	1.9	CYS	37	LYS	32	2.84	PARABACTEROIDES DISTASONIS	HYPOTHETICAL PROTEIN	NOS
4JJE	1.48	CYS	170	LYS	259	2.78	HOMO SAPIENS	CASPASE-3		cytoplasm
4K6W	1.5	CYS	333	LYS	295	2.82	HUMAN ADENOVIRUS 37	FIBER PROTEIN		host nucleus
4KVP	1.5	CYS	277	LYS	120	2.94	HOMO SAPIENS	CELLULAR TUMOR ANTIGEN P53		nucleus, mito, ER, cytoplasm
4LMY	1.6	CYS	107	LYS	109	3.00	STREPTOCOCCUS PYOGENES	PEROXIDE STRESS REGULATOR PERR, FUR FAMILY			CYS coordinates metal
4MTL	1.65	CYS	160	LYS	76	2.65	HOMO SAPIENS	PROTEIN-LYSINE METHYLTRANSFERASE METTL21C	NOS	nucleus	allosteric
4N1N	1.5	CYS	52	LYS	155	2.9	HOMO SAPIENS	PEPTIDYL-PROLYL CIS-TRANS ISOMERASE A		nucleus/cytoplasm
4N1P	1.9	CYS	52	LYS	155	2.9	HOMO SAPIENS	PEPTIDYL-PROLYL CIS-TRANS ISOMERASE A		nucleus/cytoplasm
4NDB	2	CYS	24	LYS	41	2.51	DORYTEUTHIS PEALEII	CALEXCITIN	NOS	membrane	proximal to Ca2+ binding site
4NP9	1.92	CYS	473	LYS	423	2.71	RATTUS NORVEGICUS	RABPHILIN-3A	NOS	synaptic cell membrane	LYS involved in effector IP3 binding, CYS proximal to Ca2+ binding site
4OKV	1.8	CYS	208	LYS	265	2.94	MUS MUSCULUS	HEAVY CHAIN OF 8H7 MAB			CYS potentially in disulfide linkage
		CYS	261	LYS	265	2.91					CYS potentially in disulfide linkage
4P3Q	1.35	CYS	85	LYS	58	2.73	ESCHERICHIA COLI	DIHYDROFOLATE REDUCTASE			no structure factors available
		CYS	85	LYS	58	2.69					no structure factors available
		CYS	85	LYS	58	2.62					no structure factors available
		CYS	85	LYS	58	2.65					no structure factors available
		CYS	85	LYS	58	2.79					no structure factors available
		CYS	85	LYS	58	2.94					no structure factors available
		CYS	85	LYS	58	2.55					no structure factors available
4PRY	1.7	CYS	170	LYS	259	2.75	HOMO SAPIENS	CASPASE-3		cytoplasm
4Q0P	1.93	CYS	91	LYS	93	2.76	ACINETOBACTER	L-RIBOSE ISOMERASE	NOS		LYS involved in substrate binding
4Q0Q	1.93	CYS	91	LYS	93	2.54	ACINETOBACTER	L-RIBOSE ISOMERASE	NOS		LYS involved in substrate binding
4Q0S	1.93	CYS	91	LYS	93	2.7	ACINETOBACTER	L-RIBOSE ISOMERASE	NOS		LYS involved in substrate binding
4Q63	1.95	CYS	62	LYS	79	2.94	LEGIONELLA PNEUMOPHILA SUBSP. PNEUMOPHILA	UNCHARACTERIZED PROTEIN LPG0364
4QTY	1.6	CYS	170	LYS	259	2.75	HOMO SAPIENS	CASPASE-3		cytoplasm
4QU0	1.95	CYS	170	LYS	259	2.72	HOMO SAPIENS	CASPASE-3		cytoplasm
4QU5	1.91	CYS	170	LYS	259	2.86	HOMO SAPIENS	CASPASE-3		cytoplasm
4QU8	1.72	CYS	170	LYS	259	2.75	HOMO SAPIENS	CASPASE-3		cytoplasm
4QUB	1.69	CYS	170	LYS	259	2.92	HOMO SAPIENS	CASPASE-3		cytoplasm
4QUG	1.92	CYS	170	LYS	259	2.73	HOMO SAPIENS	CASPASE-3		cytoplasm
4QUH	1.76	CYS	170	LYS	259	2.71	HOMO SAPIENS	CASPASE-3		cytoplasm
4QUI	1.76	CYS	170	LYS	259	2.91	HOMO SAPIENS	CASPASE-3		cytoplasm
4QUJ	1.5	CYS	170	LYS	259	2.69	HOMO SAPIENS	CASPASE-3		cytoplasm
4TXH	1.89	CYS	153	LYS	145	2.97	SCHISTOSOMA MANSONI	URIDINE PHOSPHORYLASE		cytoplasm
4V3L	1.53	CYS	418	LYS	8	2.87	HOMO SAPIENS	UBIQUITIN-CONJUGATING ENZYME E2 D2	NOS	nucleus, exosome, cytosol	interchain bridge, CYS proximal to Zn2+ binding site of E3
4XDD	1.6	CYS	39	LYS	479	2.92	CLOSTRIDIUM PASTEURIANUM	IRON HYDROGENASE 1
5AB9	1.36	CYS	277	LYS	120	2.63	HOMO SAPIENS	CELLULAR TUMOR ANTIGEN P53		nucleus, mito, ER, cytoplasm
		CYS	277	LYS	120	2.86
5E5G	1.95	CYS	440	LYS	133	2.81	MYCOBACTERIUM TUBERCULOSIS	3-DEOXY-D-ARABINOHEPTULOSONATE-7-PHOSPHATE SYNTHASE	NOS	cell wall, membrane, cytosol	LYS involved in substrate binding
5EJU	1.65	CYS	113	LYS	11	2.92	SYNTHETIC CONSTRUCT	REVERSIBLY PHOTOSWITCHING PROTEIN DATHAIL
5EQA	1.32	CYS	245	MLZ	158	2.84	MEDICAGO TRUNCATULA	INOSITOL MONOPHOSPHATASE	NOS		interpreted as methylene bridge, interchain NOS double bridge, dimer interface
		CYS	245	MLZ	158	2.77			NOS		interpreted as methylene bridge, interchain NOS double bridge, dimer interface
		CYS	245	MLZ	158	2.8			NOS		interpreted as methylene bridge, interchain NOS double bridge, dimer interface
		CYS	245	MLZ	158	2.83			NOS		interpreted as methylene bridge, interchain NOS double bridge, dimer interface
5F5R	1.85	CYS	261	LYS	109	2.79	HOMO SAPIENS	HEAT SHOCK PROTEIN 75 KDA, MITOCHONDRIAL		mito matrix & inner membrane
5FNT	1.79	CYS	583	LYS	565	2.66	MUS MUSCULUS	KELCH-LIKE ECH-ASSOCIATED PROTEIN 1		nucleus, cytoplasm
		CYS	583	LYS	565	2.87
5FNU	1.78	CYS	583	LYS	565	2.73	MUS MUSCULUS	KELCH-LIKE ECH-ASSOCIATED PROTEIN 1		nucleus, cytoplasm
		CYS	583	LYS	565	2.88
5GXH	1.8	CYS	697	LYS	709	2.57	HOMO SAPIENS	GEM-ASSOCIATED PROTEIN 5	NOS	nucleus (gems), cytoplasm
		CYS	697	LYS	709	2.79
5GXI	1.85	CYS	697	LYS	709	2.49	HOMO SAPIENS	GEM-ASSOCIATED PROTEIN 5	NOS	nucleus (gems), cytoplasm
5H6S	1.8	CYS	129	LYS	80	2.61	MICROBACTERIUM SP. HM58-2	AMIDASE
		CYS	129	LYS	80	2.52
		CYS	129	LYS	80	2.82
5HH7	1.9	CYS	194	LYS	193	2.71	ARABIDOPSIS THALIANA	ORIGIN OF REPLICATION COMPLEX SUBUNIT 1B		nucleus	CYS coordinates metal
5HSV	1.5	CYS	52	LYS	155	2.93	CHLOROCEBUS AETHIOPS	PEPTIDYL-PROLYL CIS-TRANS ISOMERASE A		secreted, nucleus, cytoplasm
		CYS	52	LYS	155	2.94
		CYS	52	LYS	155	2.88
5HZU	1.89	CYS	113	LYS	11	2.49	ECHINOPHYLLIA SP. SC22	FLUORESCENT PROTEIN DRONPA
5I9B	1.8	CYS	170	LYS	259	2.64	HOMO SAPIENS	CASPASE-3		cytoplasm
5I9T	1.95	CYS	170	LYS	259	2.81	HOMO SAPIENS	CASPASE-3		cytolplasm
		CYS	170	LYS	259	2.71
5IAB	1.79	CYS	170	LYS	259	2.84	HOMO SAPIENS	CASPASE-3		cytoplasm	CYS potentially oxidized
5IAE	1.55	CYS	170	LYS	259	2.85	HOMO SAPIENS	CASPASE-3		cytoplasm
		CYS	170	LYS	259	2.82
5IAK	1.82	CYS	170	LYS	259	2.94	HOMO SAPIENS	CASPASE-3		cytoplasm
5IAR	1.76	CYS	170	LYS	259	2.8	HOMO SAPIENS	CASPASE-3		cytoplasm
5IAS	1.54	CYS	170	LYS	259	2.86	HOMO SAPIENS	CASPASE-3		cytoplasm
5IBP	1.38	CYS	170	LYS	259	2.85	HOMO SAPIENS	CASPASE-3		cytoplasm
5IVH	1.71	CYS	89	LYS	43	2.66	LUCILIA CUPRINA	CARBOXYLIC ESTER HYDROLASE			Ensemble refinement
		CYS	89	LYS	43	2.87					Ensemble refinement
		CYS	89	LYS	43	2.81					Ensemble refinement
		CYS	89	LYS	43	2.87					Ensemble refinement
		CYS	89	LYS	43	2.97					Ensemble refinement
		CYS	89	LYS	43	2.62					Ensemble refinement
		CYS	89	LYS	43	2.55					Ensemble refinement
5IVK	1.53	CYS	89	LYS	43	2.54	LUCILIA CUPRINA	CARBOXYLIC ESTER HYDROLASE			Ensemble refinement
		CYS	89	LYS	43	2.91					Ensemble refinement
		CYS	89	LYS	43	2.99					Ensemble refinement
		CYS	89	LYS	43	2.96					Ensemble refinement
		CYS	89	LYS	43	2.76					Ensemble refinement
		CYS	106	LYS	94	2.67					Ensemble refinement
		CYS	106	LYS	94	2.54					Ensemble refinement
5JE5	1.56	CYS	236	LYS	213	2.58	BURKHOLDERIA GLUMAE	METHYL TRANSFERASE	NOS
5KC8	1.75	CYS	418	LYS	415	2.95	HOMO SAPIENS	GLUTAMATE RECEPTOR IONOTROPIC, DELTA-2		membrane
5LD0	1.6	CYS	112	LYS	120	2.74	HOMO SAPIENS, RATTUS NORVEGICUS	GLUTATHIONE S-TRANSFERASE A1,GLUTATHIONE S-TRANSFERASE	NOS	cytoplasm
5MB2	1.75	CYS	356	LYS	386	2.78	BIFIDOBACTERIUM ADOLESCENTIS	SUCROSE PHOSPHORYLASE
5MK6	1.45	CYS	1280	LYS	1236	2.67	CLOSTRIDIUM BOTULINUM	BOTULINUM NEUROTOXIN TYPE A	NOS	secreted, host cytosol/membrane
5MKV	1.8	CYS	179	LYS	171	2.76	HOMO SAPIENS	DIHYDROPYRIMIDINASE-RELATED PROTEIN 2		cytoskleleton, membrane, cytosol
5NGQ	1.17	DCY	208	DLS	201	2.94	PSEUDOMONAS AERUGINOSA	FUCOSE-BINDING LECTIN II (PA-IIL)			CYS & LYS linked by inhibitor
5NOW	1.48	CYS	52	LYS	155	2.97	HOMO SAPIENS	PEPTIDYL-PROLYL CIS-TRANS ISOMERASE A		nucleus, cytoplasm
5QPO	1.6	CYS	154	LYS	158	2.85	TRYPANOSOMA CRUZI	FARNESYL DIPHOSPHATE SYNTHASE		membrane
5QPY	1.67	CYS	154	LYS	158	2.91	TRYPANOSOMA CRUZI	FARNESYL DIPHOSPHATE SYNTHASE		membrane
5QQ7	1.61	CYS	154	LYS	158	2.48	TRYPANOSOMA CRUZI	FARNESYL DIPHOSPHATE SYNTHASE		membrane
5R4P	1.78	CYS	144	LYS	173	2.97	HOMO SAPIENS	CLEAVAGE AND POLYADENYLATION SPECIFICITY FACTOR SUBUNIT 5		nucleus, cytoplasm
5SUY	1.88	CYS	501	LYS	494	2.94	HOMO SAPIENS	SEGMENT POLARITY PROTEIN DISHEVELLED HOMOLOG DVL-2		nucleus, membrane, cytosol
5TA2	1.48	CYS	52	LYS	155	2.82	HOMO SAPIENS	PEPTIDYL-PROLYL CIS-TRANS ISOMERASE A		nucleus, cytoplasm
5THA	1.8	CYS	697	LYS	709	2.6	HOMO SAPIENS	GEM-ASSOCIATED PROTEIN 5	NOS	nucleus, cytoplasm	LYS and CYS proximal to ligand binding locale
		CYS	697	LYS	709	2.88
5UT5	1.9	CYS	747	LYS	650	2.92	HOMO SAPIENS	TYROSINE PROTEIN KINASE JAK2	NOS	nucleus, ER, cytoplasm	allosteric
5VK0	1.8	CYS	12	9E7	8	2.87	HOMO SAPIENS	E3 UBIQUITIN-PROTEIN LIGASE MDM2		nucleus	CYS & LYS linked by inhibitor
		CYS	12	9E7	8	2.87					CYS & LYS linked by inhibitor
		CYS	12	9E7	8	2.6					CYS & LYS linked by inhibitor
		CYS	12	9E7	8	2.86					CYS & LYS linked by inhibitor
		CYS	12	9E7	8	2.63					CYS & LYS linked by inhibitor
		CYS	12	9E7	8	2.96					CYS & LYS linked by inhibitor
		CYS	12	9E7	8	2.77					CYS & LYS linked by inhibitor
5VZV	1.81	CYS	34	LYS	44	2.93	HOMO SAPIENS	E3 UBIQUITIN-PROTEIN LIGASE TRIM23		Golgi & lysosome membrane	CYS coordinates metal
		CYS	34	LYS	44	2.94					CYS coordinates metal
5Y72	1.65	CYS	223	LYS	275	2.94	FISCHERELLA AMBIGUA UTEX 1903	AMBP3	NOS		LYS involved in substrate binding
		CYS	223	LYS	275	2.8			NOS		LYS involved in substrate binding
5YZP	1.58	CYS	390	LYS	267	2.61	MUS MUSCULUS DOMESTICUS	IFI204	NOS	nucleus, cytoplasm	allosteric
5Z46	2.00	CYS	225	LYS	278	2.91	FISCHERELLA AMBIGUA UTEX 1903	AMBP1
		CYS	225	LYS	278	2.9
6ARH	1.6	CYS	250	LYS	228	2.8	HOMO SAPIENS	N-ACETYLNEURAMINATE LYASE		cytoplasm
6ATP	1.7	CYS	112	LYS	120	2.99	HOMO SAPIENS	GLUTATHIONE S-TRANSFERASE A1		cytoplasm
6AWI	1.8	CYS	48	LYS	46	2.93	STAPHYLOCOCCUS AUREUS	TYPE II PANTOTHENATE KINASE		cytoplasm
6BDV	1.94	CYS	170	LYS	259	2.76	HOMO SAPIENS	CASPASE-3 SUBUNIT P17		cytoplasm
6BFL	1.87	CYS	170	LYS	259	2.92	HOMO SAPIENS	CASPASE-3		cytoplasm
6BG1	1.88	CYS	170	LYS	259	2.86	HOMO SAPIENS	CASPASE-3		cytoplasm
6BGK	1.87	CYS	170	LYS	259	2.99	HOMO SAPIENS	CASPASE-3		cytoplasm
6BGQ	1.97	CYS	170	LYS	259	2.81	HOMO SAPIENS	CASPASE-3		cytoplasm
6BGS	1.6	CYS	170	LYS	259	2.93	HOMO SAPIENS	CASPASE-3		cytoplasm
6BHA	1.6	CYS	170	LYS	259	2.92	HOMO SAPIENS	CASPASE-3		cytoplasm
6C02	1.94	CYS	190	LYS	186	2.9	HOMO SAPIENS	ECTONUCLEOTIDE PYROPHOSPHATASE/PHOSPHODIESTERASE FAMILY		secreted, membrane	CYS in disulfide linkage
6CB0	1.97	CYS	257	LYS	255	2.61	GALLUS GALLUS	FOCAL ADHESION KINASE 1	NOS	nucleus, membrane, cytoskeleton	allosteric
		CYS	257	LYS	255	2.99
6CKZ	1.5	CYS	170	LYS	259	2.88	HOMO SAPIENS	CASPASE-3 SUBUNIT P17		cytoplasm
6CZ3	1.8	CYS	433	LYS	367	2.81	HOMO SAPIENS	PROTEIN-TYROSINE KINASE 6	NOS	nucleus, cytoplasm
6D4D	1.76	CYS	186	LYS	156	2.53	HOMO SAPIENS	RECEPTOR-TYPE TYROSINE-PROTEIN PHOSPHATASE EPSILON		membrane, cytoplasm
		CYS	186	LYS	156	2.71
6DZ8	1.86	CYS	75	LYS	78	2,42	STAPHYLOCOCCUS AUREUS (STRAIN COL)	PENICILLIN-BINDING PROTEIN 4	NOS	membrane	CYS engineered, sulfenamide with direct N-S linkage also possible
6E8H	1.68	CYS	61	LYS	68	2.55	LEGIONELLA LONGBEACHAE SEROGROUP 1 (STRAIN	LESH (LLO2327)	NOS		proximal to phospho-Tyr binding site
6EUT	1.9	CYS	205	LYS	163	2.77	LISTERIA MONOCYTOGENES EGD-E	LISTERIOLYSIN REGULATORY PROTEIN	NOS	nucleus	allosteric
		CYS	205	LYS	163	2.97			NOS	nucleus	allosteric
6EXL	1.9	CYS	205	LYS	163	2.94	LISTERIA MONOCYTOGENES	LISTERIOLYSIN POSITIVE REGULATORY FACTOR A		nucleus
6EXM	1.6	CYS	205	LYS	163	2.76	LISTERIA MONOCYTOGENES	LISTERIOLYSIN POSITIVE REGULATORY FACTOR A
6F1W	1.86	CYS	71	LYS	57	2.96	HOMO SAPIENS	CASEIN KINASE I ISOFORM DELTA	NOS	nucleus, Golgi, cytoskleleton	allosteric
6FAJ	1.95	CYS	149	LYS	307	2.94	HOMO SAPIENS	S-ADENOSYLMETHIONINE SYNTHASE ISOFORM TYPE-2	NOS	nucleus, cytoplasm	allosteric
6FBP	1.65	CYS	149	LYS	307	2.5	HOMO SAPIENS	S-ADENOSYLMETHIONINE SYNTHASE ISOFORM TYPE-2	NOS	nucleus, cytoplasm	allosteric
		CYS	149	LYS	307	2.68			NOS	nucleus, cytoplasm
6FME	1.51	CYS	356	LYS	386	2.67	BIFIDOBACTERIUM ADOLESCENTIS (STRAIN ATCC 15703	SUCROSE PHOSPHORYLASE
6FT9	1.87	CYS	151	LYS	174	2.67	HOMO SAPIENS	DUAL SPECIFICITY PROTEIN KINASE CLK1	NOS	nucleus	allosteric
		CYS	151	LYS	174	2.68			NOS	nucleus	allosteric
		CYS	151	LYS	174	2,70			NOS	nucleus	allosteric
6FVI	1	CYS	1697	LYS	1753	2.96	HOMO SAPIENS	CENTROSOMAL PROTEIN OF 192 KDA		centriole
6G6R	1.35	CYS	149	LYS	307	2.6	HOMO SAPIENS	S-ADENOSYLMETHIONINE SYNTHASE ISOFORM TYPE-2	NOS	nucleus, cytoplasm	allosteric
6GJJ	1.38	CYS	52	LYS	155	2.85	HOMO SAPIENS	PEPTIDYL-PROLYL CIS-TRANS ISOMERASE A		nucleus, cytoplasm, secreted
		CYS	52	LYS	155	2.91
6GJY	1.29	CYS	52	LYS	155	2.99	HOMO SAPIENS	PEPTIDYL-PROLYL CIS-TRANS ISOMERASE A		nucleus, cytoplasm, secreted
6GN5	1.41	CYS	396	LYS	395	2.58	HOMO SAPIENS	GRAM DOMAIN-CONTAINING PROTEIN 1C		ER, membrane
6I42	1.38	CYS	52	LYS	155	2.47	HOMO SAPIENS	PEPTIDYL-PROLYL CIS-TRANS ISOMERASE A		nucleus, cytoplasm, secreted
6I5H	1.49	CYS	151	LYS	174	2.8	HOMO SAPIENS	DUAL SPECIFICITY PROTEIN KINASE CLK1	NOS	nucleus
6I5I	1.6	CYS	151	LYS	174	2.75	HOMO SAPIENS	DUAL SPECIFICITY PROTEIN KINASE CLK1	NOS	nucleus
6IE9	1.78	CYS	67	LYS	63	2.71	SALMONELLA TYPHIMURIUM (STRAIN 14028S / SGSC	REGULATORY PROTEIN	NOS	nucleus	allosteric
6ISM	1.25	CYS	481	LYS	429	2.79	HOMO SAPIENS	BUTYROPHILIN SUBFAMILY 3 MEMBER A1		membrane
		CYS	481	LYS	429	2.59			NOS	membrane
6JFK	2	CYS	390	LYS	720	2.91	HOMO SAPIENS	MITOFUSIN-2,CDNA FLJ57997, HIGHLY SIMILAR TO TRANSMEMBRANE		mito outer membrane
6JVV	1.51	CYS	182	LYS	107	2.9	SPHINGOBIUM SP. (STRAIN NBRC 103272 / SYK-6)	MALEYLPYRUVATE HYDROLASE	NOS		LYS contacts Asp163 of Manganese cluster
		CYS	182	LYS	107	2.82			NOS		LYS contacts Asp163 of Manganese cluster
6KM7	1.8	CYS	212	LYS	281	2.56	HOMO SAPIENS	RETINOBLASTOMA-BINDING PROTEIN 5		nucleus
		CYS	212	LYS	281	2.64
6MDW	1.5	CYS	75	MLZ	184	2.7	HOMO SAPIENS	SPRT-LIKE DOMAIN-CONTAINING PROTEIN SPARTAN	NOS	nucleus	interpreted as methylene bridge, proximal to active site
		CYS	75	MLZ	184	2.86			NOS	nucleus	interpreted as methylene bridge, proximal to active site
6MDX	1.55	CYS	75	MLZ	184	2.81	HOMO SAPIENS	SPRT-LIKE DOMAIN-CONTAINING PROTEIN SPARTAN	NOS	nucleus	interpreted as methylene bridge, proximal to active site
6PCK	1.2	CYS	68	LYS	74	2.74	HOMO SAPIENS	DIPHOSPHOINOSITOL POLYPHOSPHATE PHOSPHOHYDROLASE 1	NOS	nucleus, cytoplasm	proximal to ligand binding site
6PCL	1.3	CYS	68	LYS	74	2.74	HOMO SAPIENS	DIPHOSPHOINOSITOL POLYPHOSPHATE PHOSPHOHYDROLASE 1	NOS	nucleus, cytoplasm	proximal to ligand binding site
6PDG	1.92	CYS	746	LYS	737	2.9	HOMO SAPIENS	HISTONE ACETYLTRANSFERASE KAT8		nucleus
6QHK	1.96	CYS	95	LYS	100	2.54	HOMO SAPIENS	UBIQUITIN-CONJUGATING ENZYME E2 S	NOS	nucleus, cytoplasm	catalytic CYS, refinement as sulfenamide also possible
6QMC	1.77	CYS	583	LYS	565	2.75	MUS MUSCULUS	KELCH-LIKE ECH-ASSOCIATED PROTEIN 1		nucleus, cytoplasm
6QMD	1.94	CYS	583	LYS	565	2.73	MUS MUSCULUS	KELCH-LIKE ECH-ASSOCIATED PROTEIN 1		nucleus, cytoplasm
6QMJ	1.86	CYS	583	LYS	565	2.59	MUS MUSCULUS	KELCH-LIKE ECH-ASSOCIATED PROTEIN 1	NOS	nucleus, cytoplasm
6QMK	1.72	CYS	583	LYS	565	2.82	MUS MUSCULUS	KELCH-LIKE ECH-ASSOCIATED PROTEIN 1		nucleus, cytoplasm
6QU8	1.19	CYS	337	LYS	295	2.69	HUMAN ADENOVIRUS 26	FIBER	NOS	host nucleus	allosteric
6SDP	1.45	CYS	154	LYS	158	2.47	TRYPANOSOMA CRUZI	FARNESYL DIPHOSPHATE SYNTHASE	NOS	membrane	allosteric
6T3X	1.48	CYS	54	LYS	132	2.67	HUMAN CYTOMEGALOVIRUS (STRAIN AD169)	NUCLEAR EGRESS PROTEIN 2,NUCLEAR EGRESS PROTEIN 1	NOS	host nucleus inner membrane	proximal to binding interface
		CYS	54	LYS	132	2.84			NOS	host nucleus inner membrane	proximal to binding interface
6ULH	1.97	CYS	314	LYS	320	2.79	LEGIONELLA PNEUMOPHILA	LPG2147 (MAVC)	NOS		proximal to transglutaminase center (Ube2N & Ub)
6URK	1.86	CYS	85	LYS	54	2.95	HOMO SAPIENS	BARRIER-TO-AUTOINTEGRATION FACTOR		nucleus, nucleus enelope
6US1	1.65	CYS	85	LYS	54	2.99	HOMO SAPIENS	BARRIER-TO-AUTOINTEGRATION FACTOR		nucleus, nucleus enelope
6USI	1.65	CYS	85	LYS	54	2.84	HOMO SAPIENS	BARRIER-TO-AUTOINTEGRATION FACTOR	NOS	nucleus, nucleus enelope
		CYS	85	LYS	54	2.81			NOS	nucleus, nucleus enelope
6UXE	1.57	CYS	95	LYS	135	2.95	HOMO SAPIENS	CYSTEINE DESULFURASE, MITOCHONDRIAL	NOS	mito, nucleus	catalytic CYS (FeS cluster biogenesis)
6VB2	1.42	CYS	8	LYS	146	2.67	HOMO SAPIENS	MHC CLASS I ANTIGEN		membrane
6VPQ	1.74	CSO	154	LYS	125	2.75	HOMO SAPIENS	DENSITY-REGULATED PROTEIN	NOS	cytoplasm	deposited with NOS bridge, LYS on functional loop (basic loop)
		CSO	154	LYS	125	2.58			NOS	cytoplasm	deposited with NOS bridge, LYS on functional loop (basic loop)
		CSO	154	LYS	125	2.66			NOS	cytoplasm	deposited with NOS bridge, LYS on functional loop (basic loop)
		CSO	154	LYS	125	2.62			NOS	cytoplasm	deposited with NOS bridge, LYS on functional loop (basic loop)
		CSO	154	LYS	125	2.88			NOS	cytoplasm	deposited with NOS bridge, LYS on functional loop (basic loop)
6W1D	1.79	CYS	95	LYS	135	2.75	HOMO SAPIENS	CYSTEINE DESULFURASE, MITOCHONDRIAL	NOS	mito, nucleus	catalytic CYS (FeS cluster biogenesis)
6WI2	1.95	CYS	381	LYS	135	2.64	HOMO SAPIENS	CYSTEINE DESULFURASE, MITOCHONDRIAL	SONOS	mito, nucleus	catalytic CYS (FeS cluster biogenesis and sulfide transfer)
		CYS	95	LYS	135	2.5			SONOS	mito, nucleus	catalytic CYS (FeS cluster biogenesis and sulfide transfer)
6WIH	1.9	CYS	95	LYS	135	2.56	HOMO SAPIENS	CYSTEINE DESULFURASE, MITOCHONDRIAL	SONOS	mito, nucleus	catalytic CYS (FeS cluster biogenesis and sulfide transfer)
		CYS	381	LYS	135	2,32			SONOS	mito, nucleus	catalytic CYS (FeS cluster biogenesis and sulfide transfer)
6XDM	1.56	CYS	274	LYS	201	2.94	HOMO SAPIENS	HISTONE DEACETYLASE 2		nucleus
		CYS	323	LYS	51	2.88
6XEB	1.5	CYS	274	LYS	201	2.97	HOMO SAPIENS	HISTONE DEACETYLASE 2		nucleus
		CYS	323	LYS	51	2.89
6XEC	1.7	CYS	323	LYS	51	2.89	HOMO SAPIENS	HISTONE DEACETYLASE 2		nucleus
6XHO	1.45	CYS	22	LYS	61	2.86	HUMAN SARS CORONAVIRUS	3C-LIKE PROTEINASE		host cytoplasm and nucleus
6XMK	1.7	CYS	22	LYS	61	2.62	SEVERE ACUTE RESPIRATORY SYNDROME CORONAVIRUS 2	3C-LIKE PROTEINASE	NOS	host cytoplasm and nucleus	allosteric
		CYS	22	LYS	61				NOS	host cytoplasm and nucleus	Ne of LYS61 not modeled in deposited structure
6XV6	1.75	CYS	177	LYS	143	2.99	HOMO SAPIENS	NAD-DEPENDENT PROTEIN DEACETYLASE SIRTUIN-6		nucleus	CYS coordinates metal
6Y1D	1.38	CYS	180	LYS	122	2.77	HOMO SAPIENS	14-3-3 PROTEIN SIGMA		secreted, nucleus, cytoplasm
		CYS	180	LYS	122	2.77
6Y2F	1.95	CYS	22	LYS	61	2.67	SEVERE ACUTE RESPIRATORY SYNDROME CORONAVIRUS	REPLICASE POLYPROTEIN 1AB	NOS	host cytoplasm and nucleus	allosteric
6ZLN	1.7	CYS	151	LYS	174	2.64	HOMO SAPIENS	DUAL SPECIFICITY PROTEIN KINASE CLK1	NOS	nucleus	allosteric
7ADW	1.63	CYS	22	LYS	61	2.85	SEVERE ACUTE RESPIRATORY SYNDROME CORONAVIRUS	MAIN PROTEASE		host cytoplasm and nucleus
7CT2	1.95	CYS	208	LYS	125	2.48	KLEBSIELLA PNEUMONIAE	METALLO BETA LACTAMASE NDM-1	NOS		CYS coordinates Zn
7D1M	1.35	CYS	22	LYS	61	2.83	SEVERE ACUTE RESPIRATORY SYNDROME CORONAVIRUS	3C-LIKE PROTEINASE	NOS		allosteric
7D47	1.97	CYS	189	LYS	228	2.57	SEVERE ACUTE RESPIRATORY SYNDROME CORONAVIRUS	NON-STRUCTURAL PROTEIN 3		host membrane and cytoplasm	CYS & LYS involved in metal coordination
7JR4	1.55	CYS	22	MLZ	61	2.92	SEVERE ACUTE RESPIRATORY SYNDROME CORONAVIRUS	3C-LIKE PROTEINASE	SONOS	host cytoplasm and nucleus	interpreted as methylene bridge, allosteric
		CYS	44	MLZ	61	2.54			SONOS	host cytoplasm and nucleus	interpreted as methylene bridge, allosteric
		CYS	156	LYS	102	2.71			NOS	host cytoplasm and nucleus	allosteric
